# Supplementary material for: Synthesis of M-Ag3PO4, (M = Se, Ag, Ta) Nanoparticles and Their Antibacterial and Cytotoxicity Study
Source: Int J Mol Sci. 2022 Sep 27;23(19):11403. doi: 10.3390/ijms231911403 (PMC9569642; doi:10.3390/ijms231911403)
Supplement: Supplementary file 1 [file ijms-23-11403-s001.zip]

Archive with 1 entries (1 files):
- ijms-1886450-supplementary.pdf
